# Supplementary material for: The Potential of Black Soldier Fly (Hermetia illucens L.) Larvae in Whole Wheat Bread Production: Effects on Physicochemical, Antioxidative, and Sensory Properties
Source: Foods. 2025 Oct 29;14(21):3686. doi: 10.3390/foods14213686 (PMC12607490; doi:10.3390/foods14213686)
Supplement: Supplementary file 1 [file foods-14-03686-s001.zip]

Archive with 1 entries (1 files):
- foods-3921148-supplementary.pdf
